# Supplementary material for: 99mTc-Labeled FAPI SPECT Imaging in Idiopathic Pulmonary Fibrosis: Preliminary Results
Source: Pharmaceuticals (Basel). 2023 Oct 9;16(10):1434. doi: 10.3390/ph16101434 (PMC10610005; doi:10.3390/ph16101434)
Supplement: Supplementary file 1 [file pharmaceuticals-16-01434-s001.zip]

Archive with 1 entries (1 files):
- pharmaceuticals-2535732-supplementary.pdf
